# Supplementary material for: Quo Vadis Nordic Hamstring Exercise-Related Research?—A Scoping Review Revealing the Need for Improved Methodology and Reporting
Source: Int J Environ Res Public Health. 2022 Sep 7;19(18):11225. doi: 10.3390/ijerph191811225 (PMC9517005; doi:10.3390/ijerph191811225)
Supplement: Supplementary file 1 [file ijerph-19-11225-s001.zip]

Archive with 1 entries (1 files):
- ijerph-1851671-supplementary.pdf
